# Supplementary material for: Enzyme-Triggered In Situ Assembly of Fe3O4 Nanozyme Synthesis Enables Portable Point-of-Care Detection of Acid Phosphatase
Source: Biosensors (Basel). 2026 Jun 15;16(6):337. doi: 10.3390/bios16060337 (PMC13296935; doi:10.3390/bios16060337)
Supplement: Supplementary file 1 [file biosensors-16-00337-s001.zip]

Archive with 1 entries (1 files):
- biosensors-4296250-supplementary.pdf
